# Supplementary material for: Evidence for Individual Differences in Behaviour and for Behavioural Syndromes in Adult Shelter Cats
Source: Animals (Basel). 2020 Jun 1;10(6):962. doi: 10.3390/ani10060962 (PMC7341514; doi:10.3390/ani10060962)
Supplement: Supplementary file 1 [file animals-10-00962-s001.zip]

Archive with 5 entries (5 files):
- Supplement/Supplement 1_cats info.docx
- Supplement/Supplement 2_Mice.docx
- Supplement/Supplement 3_fixed effects.docx
- Supplement/Supplement 4_PCA.docx
- Supplement/Supplement 5_Correlations.docx
